# Supplementary material for: Disentangling the Tissue-Specific Variations of Volatile Flavor Profiles of the Lentinula edodes Fruiting Body
Source: Foods. 2023 Dec 26;13(1):86. doi: 10.3390/foods13010086 (PMC10778291; doi:10.3390/foods13010086)
Supplement: Supplementary file 1 [file foods-13-00086-s001.zip]

Archive with 3 entries (3 files):
- Table S1_Annotations of all the detected compounds from different tissues of the strain T2 and 0912 fruiting body.pdf
- Table S2_Abundance of volatile compounds detected from different tissues of the fruiting body of different Lentinula edodes strains.pdf
- Table S3 The shared and specific compounds of different strains and tissues of the Venn analysis.pdf
